# Supplementary material for: Ultrafast Photoconversion Dynamics of the Knotless Phytochrome SynCph2
Source: Int J Mol Sci. 2021 Oct 2;22(19):10690. doi: 10.3390/ijms221910690 (PMC8508867; doi:10.3390/ijms221910690)
Supplement: Supplementary file 1 [file ijms-22-10690-s001.zip]

Archive with 1 entries (1 files):
- ijms-1366260-supplementary.pdf
